# Supplementary material for: Insights on the Atmospheric-Pressure Plasma-Induced Free-Radical Polymerization of Allyl Ether Cyclic Carbonate Liquid Layers
Source: Polymers (Basel). 2021 Aug 25;13(17):2856. doi: 10.3390/polym13172856 (PMC8434537; doi:10.3390/polym13172856)
Supplement: Supplementary file 1 [file polymers-13-02856-s001.zip]

Archive with 1 entries (1 files):
- polymers-1348199-supplementary.pdf
